# Supplementary material for: The Effectiveness and Usefulness of Assistive Technology Training in Building Workforce Capacity for Rehabilitation and Healthcare Professionals in the MENA Region: A Mixed-Methods Study
Source: Healthcare (Basel). 2026 May 15;14(10):1362. doi: 10.3390/healthcare14101362 (PMC13205356; doi:10.3390/healthcare14101362)
Supplement: Supplementary file 1 [file healthcare-14-01362-s001.zip]

Archive with 1 entries (1 files):
- healthcare-4279730-supplementary.pdf
